# Supplementary material for: Effects of plyometric training on different surfaces on lower-limb power, dynamic balance, and agility in male collegiate tennis players
Source: Front Physiol. 2026 Jun 17;17:1847849. doi: 10.3389/fphys.2026.1847849 (PMC13318611; doi:10.3389/fphys.2026.1847849)
Supplement: Supplementary file 1 [file Table1.xlsx]

## Sheet: Sheet1
	Age (years)				Height (cm)				Body Mass (kg)				Training Age (years)				1RM Squat (kg)
	Sand-based PT group	Hard-surface PT group	Control Group		Sand-based PT group	Hard-surface PT group	Control Group		Sand-based PT group	Hard-surface PT group	Control Group		Sand-based PT group	Hard-surface PT group	Control Group		Sand-based PT group	Hard-surface PT group	Control Group
	21	22	21		172	174	171		68	69	69		6	6	4		120	110	120
	22	21	20		171	173	170		66	69	69		4	4	4		115	110	105
	24	18	19		174	177	174		73	73	72		4	5	5		135	135	130
	19	20	23		169	167	167		63	68	65		4	5	6		115	115	90
	21	22	22		183	183	177		76	78	75		4	4	4		145	155	140
	21	20	22		173	174	172		70	70	71		4	3	4		125	120	125
	23	21	18		171	170	169		64	69	65		4	3	5		115	110	105
	21	24	21		183	181	175		75	74	73		4	5	3		140	150	130
	18	21	18		174	174	173		72	70	71		3	5	5		125	120	130
	21	24	22		174	176	173		73	72	71		5	5	4		125	130	130
	CMJ				SJ				EUR				RSI				AVJ				SLJ
	Sand-based PT group	Hard-surface PT group	Control Group		Sand-based PT group	Hard-surface PT group	Control Group		Sand-based PT group	Hard-surface PT group	Control Group		Sand-based PT group	Hard-surface PT group	Control Group		Sand-based PT group	Hard-surface PT group	Control Group		Sand-based PT group	Hard-surface PT group	Control Group
pre	36.02	31.62	33.38		31.26	28.29	23.51		13.21	10.53	29.57		1.62	1.16	1.4		71	77	76		251	254	237
	34.97	44.76	33.78		29.56	36.58	26.71		15.47	18.28	20.93		1.4	1.62	1.39		75	75	75		248	267	249
	38.82	31.2	31.12		31.98	28.65	29.32		17.62	8.17	5.78		1.36	1.58	1.29		75	65	73		264	259	247
	33.94	37.31	34.48		26.81	33.64	27.39		21.01	9.84	20.56		1.38	1.37	1.4		81	71	69		248	263	274
	41.74	35.68	36.41		32.99	31.34	32.32		20.96	12.16	11.23		1.48	1.7	1.26		78	83	65		260	273	244
	36.9	39.17	41.06		31.49	32.69	30.24		14.66	16.54	26.35		1.63	1.81	1.64		71	78	68		263	248	261
	34.8	37.56	37.37		30.18	29.19	34.42		13.28	22.28	7.89		1.35	1.57	1.56		71	67	66		264	258	261
	39.12	33.56	30.58		30.23	31.97	29.11		22.72	4.74	4.81		1.37	1.38	1.61		71	71	74		252	250	239
	37.51	35	39.88		35.73	25.58	30.94		4.75	26.91	22.42		1.66	1.37	1.63		68	73	79		250	263	281
	38.07	36.75	41.31		33.24	31.31	37.53		12.69	14.8	9.15		1.63	1.39	1.41		68	66	71		259	255	258
post	40.8	45.37	36.1		38.43	39.1	30.74		5.81	13.82	14.85		1.46	1.35	1.31		78	76	74		272	262	237
	40	50.58	38.52		33.94	36.07	27.83		15.15	28.69	27.75		1.34	1.49	1.29		76	79	74		244	272	251
	44.78	40.4	40.38		40.39	38.82	35.44		9.8	3.91	12.23		1.25	1.77	1.36		82	78	73		268	254	253
	36.91	40.46	34.53		35.66	33.92	30.63		3.39	16.16	11.29		1.25	1.95	1.37		74	83	70		273	266	268
	42.98	42.47	38.05		40.78	36.65	30.15		5.12	13.7	20.76		1.38	1.43	1.61		75	70	69		272	285	248
	38.45	39.64	32.27		32.55	35.29	28.42		15.34	10.97	11.93		1.52	1.66	1.34		81	75	70		289	253	266
	44.12	43.92	37.1		37.33	36.37	31.93		15.39	17.19	13.94		1.34	1.55	1.9		72	79	70		280	264	264
	42.37	42.12	35.94		37.81	35.33	29.6		10.76	16.12	17.64		1.2	1.86	1.64		73	76	78		266	258	237
	42.66	47.97	37.85		38.48	34.27	33.35		9.8	28.56	11.89		1.53	1.82	1.55		76	78	68		275	261	280
	37.65	39.23	33		36.13	31.9	30.3		4.04	18.68	8.18		1.45	1.57	1.59		73	79	81		279	266	258
	ANT-L				PM-L				PL-L				ANT-R				PM-R				PL-R
	Sand-based PT group	Hard-surface PT group	Control Group		Sand-based PT group	Hard-surface PT group	Control Group		Sand-based PT group	Hard-surface PT group	Control Group		Sand-based PT group	Hard-surface PT group	Control Group		Sand-based PT group	Hard-surface PT group	Control Group		Sand-based PT group	Hard-surface PT group	Control Group
pre	51	55	56		98	95	103		103	93	88		51	58	52		97	97	97		99	90	100
	58	56	59		99	99	103		104	100	94		56	59	61		100	100	98		102	97	102
	59	58	63		100	102	107		105	102	100		56	61	63		102	104	102		103	104	103
	60	60	63		104	103	108		105	104	100		62	62	64		111	104	105		104	106	103
	62	66	64		106	108	108		108	105	100		65	64	65		112	108	106		110	106	105
	62	67	66		106	111	109		108	108	106		66	64	65		112	109	108		110	108	105
	64	67	67		111	113	109		111	110	109		68	65	70		113	113	108		110	108	105
	68	71	68		112	117	113		112	113	110		69	69	70		113	115	112		117	115	109
	69	72	70		116	117	115		114	114	114		71	71	74		113	116	113		120	116	116
	75	73	73		118	117	119		119	120	123		75	75	81		114	119	115		120	126	117
post	60	60	63		104	103	108		105	104	100		62	62	64		111	104	105		104	106	103
	59	58	63		100	102	107		105	102	100		56	61	63		102	104	102		103	104	103
	68	71	68		112	117	113		112	113	110		69	69	70		113	115	112		117	115	109
	51	55	56		98	95	103		103	93	88		51	58	52		97	97	97		99	90	100
	75	73	73		118	117	119		119	120	123		75	75	81		114	119	115		120	126	117
	62	66	64		106	108	108		108	105	100		65	64	65		112	108	106		110	106	105
	58	56	59		99	99	103		104	100	94		56	59	61		100	100	98		102	97	102
	69	72	70		116	117	115		114	114	114		71	71	74		113	116	113		120	116	116
	62	67	66		106	111	109		108	108	106		66	64	65		112	109	108		110	108	105
	64	67	67		111	113	109		111	110	109		68	65	70		113	113	108		110	108	105
	hexagon jump test				T-test
	Sand-based PT group	Hard-surface PT group	Control Group		Sand-based PT group	Hard-surface PT group	Control Group
pre	15.95	16.05	18.16		10.86	10.86	11.18
	16.13	17.76	15.99		10.92	11.14	10.96
	17.77	16.23	16.3		11.13	11.03	11.24
	15.57	16.09	14		10.88	10.63	10.87
	15.16	15.8	17.63		10.97	10.98	10.87
	16.43	15.48	14.57		10.91	11.06	10.99
	14.67	17.86	16.72		11.34	11.11	10.99
	15.32	14.79	17.06		10.73	11.21	10.92
	17.39	14.38	17.36		11.14	11.03	10.83
	16.89	17.01	16.37		10.74	11.23	10.97
post	12.61	14.2	16.78		10.85	10.88	11.13
	15.25	16.83	14.95		10.93	11.21	10.86
	14.99	15.06	16.03		11.06	10.43	11.09
	16.45	14.27	13.77		11.2	11.1	10.88
	15.63	14.89	15.27		11.26	10.93	10.82
	15.03	15.03	17.26		10.7	11.06	11.03
	13.32	13.49	18.16		11.02	10.69	11.08
	14.59	14.51	15.81		10.71	11.11	11.25
	17.32	13.54	17.59		11.03	11.04	10.8
	16.13	14.85	15.38		10.94	10.82	11.17
